# Supplementary material for: Enduring glucocorticoid-evoked exacerbation of synaptic plasticity disruption in male rats modelling early Alzheimer’s disease amyloidosis
Source: Neuropsychopharmacology. 2021 Jun 29;46(12):2170–9. doi: 10.1038/s41386-021-01056-9 (PMC8505492; doi:10.1038/s41386-021-01056-9)
Supplement: Supplementary file 1 — Supplementary Table 1 [file 41386_2021_1056_MOESM1_ESM.xlsx]

## Sheet: Sheet1
Qi Y et al, Neuropsychopharmacology
Supplementary Table 1. Summary of statistical comparisons for Figures 1-5
Figure 1F
LTP	n	Mean±S.E.M	Baseline vs 3 h post sHFS
			Paired t-test
WT CORT 10, 0 mo	5	160.98±10.31	p=0.0051, t=5.564, df=4
WT CORT 10, 0.5 mo	5	119.41±6.02	p=0.0062, t=5.283, df=4
WT CORT 10, 1.5 mo	5	153.65±6.83	p=0.0028, t=6.552, df=4
WT CORT 10, 2.5 mo	5	152.23±9.99	p=0.0013, t=8.014, df=4
RM one-way ANOVA
p	0.0009
F	18.29
R squared	0.8205
Bonferroni’s multiple comparisons
WT CORT 10, 0 vs 0.5 mo	p=0.0144	Hedges’ g=1.7624153
WT CORT 10, 0 vs 1.5 mo	p=0.6041	Hedges’ g=0.2998949
WT CORT 10, 0 vs 2.5 mo	p=0.5678	Hedges’ g=0.3086425
Figure 1G
LTP	n	Mean±S.E.M	Baseline vs 3 h post sHFS
			Paired t-test (p)
WT PEG 0	5	162.39±11.17	p=0.0063, t=5.259, df=4
WT PEG 0.5 mo	5	160.23±9.22	p=0.0028, t=6.586, df=4
WT PEG 1.5 mo	5	158.77±10.67	p=0.0033, t=6.263, df=4
RM one-way ANOVA
p	0.9576
F	0.0133
R squared	0.0033
Figure 2F
LTP	n	Mean±S.E.M	Baseline vs 3 h post sHFS
			Paired t-test
TG CORT 10, 0 mo	6	151.27±10.01	p=0.0029, t=5.413, df=5
TG CORT 10, 0.5 mo	6	109.76±7.04	p=0.2041, t=1.46, df=5
TG CORT 10, 1.5 mo	6	123.06±9.81	p=0.0531, t=2.522, df=5
TG CORT 10, 2.5 mo	6	101.52±9.68	p=0.9857, t=0.0188, df=5
RM one-way ANOVA
p	0.0007
F	18.28
R squared	0.7852
Bonferroni’s multiple comparisons
TG CORT 10, 0 vs 0.5 mo	p=0.0143	Hedges’ g=1.6491638
TG CORT 10, 0 vs 1.5 mo	p=0.0068	Hedges’ g=0.9785797
TG CORT 10, 0 vs 2.5 mo	p=0.0005	Hedges’ g=1.7368746
Figure 2G
LTP	n	Mean±S.E.M	Baseline vs 3 h post sHFS
			Paired t-test
TG CORT 5, 0	5	146.45±7.3	P=0.0055, t=5.464, df=4
TG CORT 5, 0.5 mo	5	146.32±16.35	p=0.0393, t=3.015, df=4
TG CORT 5, 1.5 mo	5	141.29±8.83	p=0.0034, t=6.242, df=4
TG CORT 5, 2.5 mo	5	141.75±7.48	p=0.0032, t=6.308, df=4
RM one-way ANOVA
p	0.8076
F	0.118
R squared	0.0286
Figure 3B
Object recognition DI (Discrimination Index)		n	Mean±S.E.M	DI vs hypothetical no-bias index of 0.5
				One sample t-test
WT CORT 10 Day -14		7	0.62±0.04	p=0.0343, t=2.728, df=6
WT CORT 10 Day 1		7	0.50±0.02	p=0.9582, t=0.055, df=6
WT CORT 10 Day 0 vs Day 14 paired t-test			Hedges’ g= 1.1737759
p=0.0312, t=2.80, df=6
Figure 3C
Object recognition DI (Discrimination Index)		n	Mean±S.E.M	DI vs hypothetical no-bias index of 0.5
				One sample t-test
TG CORT 10 Day -14		10	0.67±0.03	p=0.0007, t=5.09, df=9
TG CORT 10 Day 1		10	0.50±0.03	p=0.886, t=0.1475, df=9
TG CORT 10 Day 0 vs Day 14 paired t-test			Hedges’ g= 1.497029
p=0.0056, t=3.615, df=9
Figure 3E
Object recognition DI (Discrimination Index)	n		Mean±S.E.M	DI vs hypothetical no-bias index of 0.5
				One sample t-test
WT CORT 10 Day 1	15		0.57±0.03	p=0.0665, t=1.99, df=14
WT CORT 10 Day 21	15		0.64±0.04	p=0.0028, t=3.16, df=14
WT CORT 10 Day 1 vs Day 21 paired t-test			Hedges’ g= 0.5052747
p=0.0084, t=3.064, df=14
Figure 3F
Object recognition DI (Discrimination Index)	n		Mean±S.E.M	DI vs hypothetical no-bias index of 0.5
				One sample t-test
TG CORT 10 Day 1	12		0.56±0.05	p=0.236, t=1.253, df=11
TG CORT 10 Day 21	12		0.58±0.06	p=0.2488, t=1.218, df=11
TG CORT 10 Day 1 vs Day 21 paired t-test			Hedges’ g= 0.080681
p=0.7886, t=0.2748, df=11
Figure 4F
LTP	n	Mean±S.E.M	Baseline vs 3 h post sHFS
			Paired t-test
TG MPL 50, 0	6	147.08±9.34	p=0.0056, t=4.637, df=5
TG MPL 50, 0.5 mo	6	137.02±7.03	p=0.001, t=6.859, df=5
TG MPL 50, 1.5 mo	6	106.62±5.99	p=0.4344, t=0.8496, df=5
TG MPL 50, 2.5 mo	6	104.89±7.72	p=0.9003, t=0.1317, df=5
RM one-way ANOVA
p	0.0112
F	10.32
R squared	0.6737
Bonferroni’s multiple comparisons
TG MPL 50, 0 vs 0.5 mo	p=0.5493	Hedges’ g=0.5051052
TG MPL 50, 0 vs 1.5 mo	p=0.023	Hedges’ g=1.8443822
TG MPL 50, 0 vs 2.5 mo	p=0.0014	Hedges’ g=2.010954
Figure 4G
LTP	n	Mean±S.E.M	Baseline vs 3 h post sHFS
			Paired t-test
TG MPL 30, 0	5	144.8±4.28	p=0.0011, t=8.384, df=4
TG MPL 30, 0.5 mo	5	148.58±14.87	p=0.0209, t=3.697, df=4
TG MPL 30, 1.5 mo	5	149.53±5.64	p=0.0079, t=4.934, df=4
TG MPL 30, 2.5 mo	5	141.45±3.04	p=0.0014, t=7.937, df=4
RM one-way ANOVA
p	0.6469
F	0.3115
R squared	0.07224
Figure 5B
LTP	n	Mean±S.E.M	Baseline vs 3 h post sHFS
			Paired t-test
WT CORT 10	4	152.47±13.14	p=0.0323, t=3.786, df=3
TG CORT 10	5	108.19±2.30	p=0.0519, t=2.74, df=4
TG CORT 10 Mcc950	6	144.40±9.23	p=0.0051, t=4.755, df=5
One-way ANOVA
p	0.0036
F	5.439
R squared	0.6851
Bonferroni’s multiple comparisons
WT CORT 10 vs TG CORT 10	p=0.0158	Hedges’ g=2.2319935
WT CORT 10 vs TG CORT 10 Mcc959	p>0.9999	Hedges’ g=0.3028432
TG CORT 10 vs TG CORT 10 Mcc959	p=0.0295	Hedges’ g=1.925628
